# Supplementary material for: Exploring the Cross-Sectional Association Between Hypothyroidism and Circadian Syndrome: Insights from NHANES 2007–2012
Source: Clocks Sleep. 2025 Sep 24;7(4):52. doi: 10.3390/clockssleep7040052 (PMC12550944; doi:10.3390/clockssleep7040052)
Supplement: Supplementary file 1 [file clockssleep-07-00052-s001.zip]

Archive with 1 entries (1 files):
- clockssleep-3842185-supplementary.pdf
